# Supplementary material for: Insecticide Resistance Monitoring in Field Populations of the Whitebacked Planthopper Sogatella furcifera (Horvath) in China, 2019–2020
Source: Insects. 2021 Nov 30;12(12):1078. doi: 10.3390/insects12121078 (PMC8706372; doi:10.3390/insects12121078)
Supplement: Supplementary file 1 [file insects-12-01078-s001.zip]

Archive with 1 entries (1 files):
- insects-1395246-supplementary.pdf
